# Supplementary material for: Regulation of heterotopic ossification by monocytes in a mouse model of aberrant wound healing
Source: Nat Commun. 2020 Feb 5;11:722. doi: 10.1038/s41467-019-14172-4 (PMC7002453; doi:10.1038/s41467-019-14172-4)
Supplement: Supplementary file 4 — Source Data [file 41467_2019_14172_MOESM4_ESM.xlsx]

## Sheet: Figure 1a-e
Figure 1a-e
	Total protein			Total protein
Analyte Sample	ug/ml	G-CSF	ug/ml	pg/ug	GM-CSF	ug/ml	pg/ug	IL-1b	ug/ml	pg/ug	IL-6	ug/ml	pg/ug	LIF	ug/ml	pg/ug	KC	ug/ml	pg/ug	MCP-1	ug/ml	pg/ug	MIP-1a	ug/ml	pg/ug	MIP-1b	ug/ml	pg/ug	MIP-2	ug/ml	pg/ug	RANTES	ug/ml	pg/ug	TNFa	ug/ml	pg/ug
		pg/ml			pg/ml			pg/ml			pg/ml			pg/ml			pg/ml			pg/ml			pg/ml			pg/ml			pg/ml			pg/ml			pg/ml
Homog D0-1	3292.81	14.9	3292.81	0.00452502	3.75	3292.81	0.00113885	9.49	3292.81	0.00288204	30.06	3292.81	0.00912899	1	3292.81	0.000303692	13.49	3292.81	0.00409681	17.5	3292.81	0.00531462	24.66	3292.81	0.00748906	3.9	3292.81	0.0011844	58.47	3292.81	0.0177569	3.77	3292.81	0.00114492	2.3	3292.81	0.000698493
Homog D0-2	2719.36	1.7	2719.36	0.000625148	10.9	2719.36	0.0040083	11.07	2719.36	0.00407082	71.29	2719.36	0.0262158	1	2719.36	0.000367734	10.27	2719.36	0.00377663	6.7	2719.36	0.00246382	31.15	2719.36	0.0114549	3.9	2719.36	0.00143416	58.47	2719.36	0.0215014	7.02	2719.36	0.00258149	2.3	2719.36	0.000845789
Homog D0-3	2775.51	3.32	2775.51	0.00119618	10.9	2775.51	0.00392721	7.95	2775.51	0.00286434	53.85	2775.51	0.0194019	1	2775.51	0.000360295	11.87	2775.51	0.0042767	6.7	2775.51	0.00241398	11.75	2775.51	0.00423346	3.9	2775.51	0.00140515	29.89	2775.51	0.0107692	3.45	2775.51	0.00124302	2.3	2775.51	0.000828678
Homog D3-1	3211.82	703.55	3211.82	0.21905	19.71	3211.82	0.0061367	28.73	3211.82	0.00894507	N/A	3211.82	#VALUE!	97.8	3211.82	0.03045	N/A	3211.82	#VALUE!	279.32	3211.82	0.0869661	N/A	3211.82	#VALUE!	162.08	3211.82	0.0504635	3133	3211.82	0.975458	N/A	3211.82	#VALUE!	N/A	3211.82	#VALUE!
Homog D3-2	4862.23	1054	4862.23	0.216773	23.83	4862.23	0.00490105	28.73	4862.23	0.00590882	1528	4862.23	0.314259	81.38	4862.23	0.0167372	986.6	4862.23	0.202911	381.74	4862.23	0.0785114	262.15	4862.23	0.0539156	176.06	4862.23	0.0362098	3979	4862.23	0.81835	15.73	4862.23	0.00323514	31.33	4862.23	0.00644355
Homog D3-3	3802.24	1710	3802.24	0.449735	29.7	3802.24	0.0078112	60.19	3802.24	0.0158302	2103	3802.24	0.553096	93.93	3802.24	0.0247039	1135	3802.24	0.298509	331.69	3802.24	0.0872355	355.5	3802.24	0.0934976	373.79	3802.24	0.098308	9048	3802.24	2.37965	17.05	3802.24	0.0044842	42.3	3802.24	0.011125
Homog D7-1	4912.31	521.23	4912.31	0.106107	25.83	4912.31	0.00525822	45.01	4912.31	0.0091627	1342	4912.31	0.273191	121.23	4912.31	0.0246788	889.82	4912.31	0.181141	249.99	4912.31	0.0508905	194	4912.31	0.0394926	88.51	4912.31	0.018018	4202	4912.31	0.855402	13.33	4912.31	0.00271359	17.16	4912.31	0.00349326
Homog D7-2	5905.61	566.22	5905.61	0.0958783	33.43	5905.61	0.00566072	27.87	5905.61	0.00471924	856.58	5905.61	0.145045	105.33	5905.61	0.0178356	774.23	5905.61	0.131101	251.69	5905.61	0.0426188	199.61	5905.61	0.0338001	82.57	5905.61	0.0139816	3757	5905.61	0.636175	15.02	5905.61	0.00254334	19.25	5905.61	0.00325961
Homog D7-3	5393.47	1052	5393.47	0.195051	25.83	5393.47	0.00478912	39.89	5393.47	0.00739597	1501	5393.47	0.278299	127.8	5393.47	0.0236953	1120	5393.47	0.207658	282.43	5393.47	0.0523651	281.04	5393.47	0.0521074	121.91	5393.47	0.0226032	8245	5393.47	1.5287	16.99	5393.47	0.0031501	22.82	5393.47	0.00423104

## Sheet: Supplemental Figure 1
Supplemental Figure 1
Serum D0-1	36213.4	371.68	36213.4	0.0102636	10.9	36213.4	0.000300993	5.05	36213.4	0.000139451	6.18	36213.4	0.000170655	1	36213.4	2.76141e-05	44.96	36213.4	0.00124153	34.95	36213.4	0.000965112	17.32	36213.4	0.000478276	3.9	36213.4	0.000107695	21.61	36213.4	0.00059674	2.7	36213.4	7.4558e-05	2.3	36213.4	6.35124e-05
Serum D0-2	35242.3	81.95	35242.3	0.00232533	3.75	35242.3	0.000106406	3.71	35242.3	0.000105271	3.25	35242.3	9.22187e-05	1	35242.3	2.8375e-05	7.91	35242.3	0.000224446	34.95	35242.3	0.000991705	5.12	35242.3	0.00014528	3.9	35242.3	0.000110662	58.47	35242.3	0.00165908	2.7	35242.3	7.66124e-05	2.3	35242.3	6.52624e-05
Serum D0-3	36612.2	75.93	36612.2	0.0020739	10.9	36612.2	0.000297715	3.71	36612.2	0.000101332	1.34	36612.2	3.65998e-05	1	36612.2	2.73133e-05	10.27	36612.2	0.000280508	12.92	36612.2	0.000352888	17.32	36612.2	0.000473067	3.9	36612.2	0.000106522	21.61	36612.2	0.000590241	2.7	36612.2	7.3746e-05	2.3	36612.2	6.28206e-05
Serum D3-1	36016.3	636.42	36016.3	0.0176703	10.9	36016.3	0.000302641	2.54	36016.3	7.05236e-05	42.93	36016.3	0.00119196	1	36016.3	2.77652e-05	34.33	36016.3	0.00095318	17.5	36016.3	0.000485891	11.75	36016.3	0.000326241	3.9	36016.3	0.000108284	21.61	36016.3	0.000600006	2.7	36016.3	7.49661e-05	2.3	36016.3	6.386e-05
Serum D3-2	37845.8	89.93	37845.8	0.00237622	10.9	37845.8	0.000288011	2.54	37845.8	6.71144e-05	24.77	37845.8	0.000654498	1	37845.8	2.6423e-05	26.44	37845.8	0.000698624	6.7	37845.8	0.000177034	5.12	37845.8	0.000135286	3.9	37845.8	0.00010305	21.61	37845.8	0.000571001	2.7	37845.8	7.13421e-05	2.3	37845.8	6.07729e-05
Serum D3-3	30556.3	826.87	30556.3	0.0270605	10.9	30556.3	0.000356718	2.54	30556.3	8.31251e-05	52.72	30556.3	0.00172534	14.86	30556.3	0.000486315	46.45	30556.3	0.00152014	17.5	30556.3	0.000572712	11.75	30556.3	0.000384535	3.9	30556.3	0.000127633	21.61	30556.3	0.000707218	2.7	30556.3	8.83613e-05	2.3	30556.3	7.52708e-05
Serum D7-1	35242.3	36.5	35242.3	0.00103569	10.9	35242.3	0.000309287	2.54	35242.3	7.20724e-05	6.18	35242.3	0.000175357	1	35242.3	2.8375e-05	29.62	35242.3	0.000840467	6.7	35242.3	0.000190112	17.32	35242.3	0.000491455	3.9	35242.3	0.000110662	21.61	35242.3	0.000613183	2.7	35242.3	7.66124e-05	2.3	35242.3	6.52624e-05
Serum D7-2	33581.4	109.71	33581.4	0.00326699	10.9	33581.4	0.000324584	3.08	33581.4	9.17174e-05	7.46	33581.4	0.000222147	1	33581.4	2.97784e-05	29.62	33581.4	0.000882036	17.5	33581.4	0.000521122	22.33	33581.4	0.000664951	3.9	33581.4	0.000116136	29.89	33581.4	0.000890076	2.7	33581.4	8.04017e-05	2.3	33581.4	6.84903e-05
Serum D7-3	41680.6	20.6	41680.6	0.000494235	10.9	41680.6	0.000261513	2.54	41680.6	6.09397e-05	4.95	41680.6	0.00011876	1	41680.6	2.3992e-05	31.2	41680.6	0.00074855	17.5	41680.6	0.00041986	17.32	41680.6	0.000415541	3.9	41680.6	9.35688e-05	21.61	41680.6	0.000518467	2.7	41680.6	6.47784e-05	2.3	41680.6	5.51816e-05

## Sheet: Figure 2b and Supp. Figure 2
Figure 2b
Image Number	ROI	Image Layer	Total Flux [p/s]	Avg Radiance [p/s/cm²/sr]	Stdev Radiance	Min Radiance	Max Radiance	Threshold %
BL20171017113042	ROI 1	Overlay	85400	14100	27200	-1320	153000	POD1
BL20171017113042	ROI 2	Overlay	93800	15500	25900	-1420	137000	POD1
BL20171017113042	ROI 3	Overlay	208000	34300	74700	-1590	497000	POD1
BL20171017113042	ROI 4	Overlay	2220	363	1370	-2900	19900	POD1_Bkg
BL20171017113042	ROI 5	Overlay	1200	198	856	-2310	2540	POD1_Bkg
BL20171017113042	ROI 6	Overlay	971	160	826	-2230	2810	POD1_Bkg
BL20171021122653	ROI 1	Overlay	19400	3200	4300	-1620	20700	POD5
BL20171021122653	ROI 2	Overlay	44100	7270	12900	-2370	69600	POD5
BL20171021122653	ROI 3	Overlay	21400	3520	3970	-1970	19000	POD5
BL20171021122653	ROI 4	Overlay	1020	168	931	-2820	2960	POD5_Bkg
BL20171021122653	ROI 5	Overlay	700	115	740	-2370	2740	POD5_Bkg
BL20171021122653	ROI 6	Overlay	869	144	919	-2580	2990	POD5_Bkg
BL20171023134358	ROI 1	Overlay	2800	462	966	-2130	4560	POD7
BL20171023134358	ROI 2	Overlay	54600	9060	17000	-2100	106000	POD7
BL20171023134358	ROI 3	Overlay	12700	2080	3170	-1930	22200	POD7
BL20171023134358	ROI 4	Overlay	1040	172	946	-2790	2850	POD7_Bkg
BL20171023134358	ROI 5	Overlay	918	150	847	-2350	3100	POD7_Bkg
BL20171023134358	ROI 6	Overlay	836	138	802	-2230	3120	POD7_Bkg
BL20171030093542	ROI 1	Overlay	25500	4210	6420	-1810	43000	POD14
BL20171030093542	ROI 2	Overlay	11300	1870	2730	-1750	20200	POD14
BL20171030093542	ROI 3	Overlay	21500	3580	6420	-1850	45900	POD14
BL20171030093542	ROI 4	Overlay	1070	176	933	-2510	3260	POD14_Bkg
BL20171030093542	ROI 5	Overlay	814	134	749	-2150	2520	POD14_Bkg
BL20171030093542	ROI 6	Overlay	696	115	846	-2770	2970	POD14_Bkg
BL20171106153011	ROI 1	Overlay	1980	326	925	-2240	3640	POD21
BL20171106153011	ROI 2	Overlay	1700	281	839	-2390	2910	POD21
BL20171106153011	ROI 3	Overlay	26900	4400	8740	-2150	51900	POD21
BL20171106153011	ROI 4	Overlay	1040	170	1030	-3630	3370	POD21_bkg
BL20171106153011	ROI 5	Overlay	646	106	840	-2550	2390	POD21_Bkg
BL20171106153011	ROI 6	Overlay	698	115	890	-2190	2590	POD21_Bkg
	Day 0	Day 1	Day 5	Day 7	Day 14	Day 21
Average	0	129000	28300	23400	19400	10200
Background	0	1470	862	932	860	795
Substracted	0	127000	27400	22400	18600	9400
STDEV		Day 1	Day 5	Day 7	Day 14	Day 21
Average	0	68200	13700	27500	7320	14500
Background	0	665	159	104	191	215
Substracted	0	39000	7840	15800	4120	8230

## Sheet: Figure 2d
Figure 2d
Depth	Name	Statistic	#Cells
	Specimen_001_HO_D1_139_007.fcs		35643
>	Specimen_001_HO_D1_139_007.fcs/All cells	65.7	23435					Averages
> >	Specimen_001_HO_D1_139_007.fcs/All cells/Single Cells	80.8	18934						Day 0	Day 1	Day 2	Day 5	Day 7	Day 14	Day 21
> > >	Specimen_001_HO_D1_139_007.fcs/All cells/Single Cells/Monocytes	43.7	8272		Monocytes	43.6886		Monocytes	8.57054	40.3665	43.5222	29.4464	32.92	25.7373	17.1108
> > > >	Specimen_001_HO_D1_139_007.fcs/All cells/Single Cells/Monocytes/Monocytes_Ly6C-_F480+	1.66	137		Monocytes_Ly6C-_F480+	0.723566		Monocytes_Ly6C-_F480+	0.674179	0.536034	5.13079	10.5235	12.3841	9.80182	5.6585
> > > >	Specimen_001_HO_D1_139_007.fcs/All cells/Single Cells/Monocytes/Monocytes_Ly6C_hi	82.6	6834		Monocytes_Ly6Chi	36.0938		Monocytes_Ly6Chi	0.372651	33.645	19.1043	4.52526	7.68061	4.41592	1.5315
> > > >	Specimen_001_HO_D1_139_007.fcs/All cells/Single Cells/Monocytes/Monocytes_Ly6C_hi_F480+	1.51	125		Monocytes_Ly6Chi_F480+	0.660188		Monocytes_Ly6Chi_F480+	0.081103	0.431178	5.22096	0.24831	0.277903	0.222006	0.241704
> > > >	Specimen_001_HO_D1_139_007.fcs/All cells/Single Cells/Monocytes/Monocytes_Ly6C_hi_MHCII+	9.31	770		Monocytes_Ly6Chi_MHCII+	4.06676		Monocytes_Ly6Chi_MHCII+	0.083503	4.24459	2.62949	2.05325	4.379	2.39903	0.783539
> > > >	Specimen_001_HO_D1_139_007.fcs/All cells/Single Cells/Monocytes/Monocytes_Ly6C_int	6.89	570		Monocytes_Ly6Cint	3.01046		Monocytes_Ly6Cint	3.24545	2.64755	13.786	14.7057	15.5023	11.5002	8.39434
> > > >	Specimen_001_HO_D1_139_007.fcs/All cells/Single Cells/Monocytes/Monocytes_Ly6C_low	4.41	365		Monocytes_Ly6Clow	1.92775		Monocytes_Ly6Clow	3.74281	1.69873	3.0734	7.80731	6.85162	7.60031	5.33273
> > > >	Specimen_001_HO_D1_139_007.fcs/All cells/Single Cells/Monocytes/Monocytes_Ly6C_low_MHCII+	5.2	430		Monocytes_Ly6Clow_MHCII+	2.27105		Monocytes_Ly6Clow_MHCII+	2.90447	2.05338	3.07404	6.54032	9.08936	10.7046	7.75159
> > >	Specimen_001_HO_D1_139_007.fcs/All cells/Single Cells/Neutrophils	23.3	4409		Neutrophils	23.2862		Neutrophils	0.325837	19.3649	15.3123	9.61512	8.31498	6.61797	0.848244
	Specimen_001_HO_D1_140_005.fcs		8547
>	Specimen_001_HO_D1_140_005.fcs/All cells	39.8	3399
> >	Specimen_001_HO_D1_140_005.fcs/All cells/Single Cells	81.7	2777					STDEV
> > >	Specimen_001_HO_D1_140_005.fcs/All cells/Single Cells/Monocytes	30.8	856		Monocytes	30.8246			Day 0	Day 1	Day 2	Day 5	Day 7	Day 14	Day 21
> > > >	Specimen_001_HO_D1_140_005.fcs/All cells/Single Cells/Monocytes/Monocytes_Ly6C-_F480+	2.92	25		Monocytes_Ly6C-_F480+	0.900252		Monocytes	3.17012	6.36453	13.4772	3.32745	2.86555	4.42095	2.75027
> > > >	Specimen_001_HO_D1_140_005.fcs/All cells/Single Cells/Monocytes/Monocytes_Ly6C_hi	71.4	611		Monocytes_Ly6Chi	22.0022		Monocytes_Ly6C-_F480+	0.200928	0.32887	2.28524	1.5014	2.4197	2.77108	1.24348
> > > >	Specimen_001_HO_D1_140_005.fcs/All cells/Single Cells/Monocytes/Monocytes_Ly6C_hi_F480+	1.99	17		Monocytes_Ly6Chi_F480+	0.612171		Monocytes_Ly6Chi	0.108435	7.82859	7.43311	1.04807	1.99793	0.885488	0.455384
> > > >	Specimen_001_HO_D1_140_005.fcs/All cells/Single Cells/Monocytes/Monocytes_Ly6C_hi_MHCII+	12	103		Monocytes_Ly6Chi_MHCII+	3.70904		Monocytes_Ly6Chi_F480+	0.140475	0.242502	2.62339	0.0378331	0.117748	0.086856	0.0924233
> > > >	Specimen_001_HO_D1_140_005.fcs/All cells/Single Cells/Monocytes/Monocytes_Ly6C_int	10.7	92		Monocytes_Ly6Cint	3.31293		Monocytes_Ly6Chi_MHCII+	0.0803411	0.488196	1.04009	0.0231577	0.563596	0.573867	0.399615
> > > >	Specimen_001_HO_D1_140_005.fcs/All cells/Single Cells/Monocytes/Monocytes_Ly6C_low	7.48	64		Monocytes_Ly6Clow	2.30465		Monocytes_Ly6Cint	2.10667	0.60869	3.93073	3.07224	2.70181	2.49352	1.53627
> > > >	Specimen_001_HO_D1_140_005.fcs/All cells/Single Cells/Monocytes/Monocytes_Ly6C_low_MHCII+	9.35	80		Monocytes_Ly6Clow_MHCII+	2.88081		Monocytes_Ly6Clow	1.75971	0.514183	0.642149	0.742997	1.96405	2.83918	1.19449
> > >	Specimen_001_HO_D1_140_005.fcs/All cells/Single Cells/Neutrophils	10	278		Neutrophils	10.0108		Monocytes_Ly6Clow_MHCII+	1.52815	0.663857	0.69042	1.21132	2.56818	3.26412	1.69415
	Specimen_001_HO_D1_141_006.fcs		37877					Neutrophils	0.208502	6.26472	4.72341	3.22682	2.52033	2.14151	0.507795
>	Specimen_001_HO_D1_141_006.fcs/All cells	64.2	24322
> >	Specimen_001_HO_D1_141_006.fcs/All cells/Single Cells	77.6	18879
> > >	Specimen_001_HO_D1_141_006.fcs/All cells/Single Cells/Monocytes	43.7	8249		Monocytes	43.6941
> > > >	Specimen_001_HO_D1_141_006.fcs/All cells/Single Cells/Monocytes/Monocytes_Ly6C-_F480+	0.7	58		Monocytes_Ly6C-_F480+	0.30722
> > > >	Specimen_001_HO_D1_141_006.fcs/All cells/Single Cells/Monocytes/Monocytes_Ly6C_hi	87.2	7192		Monocytes_Ly6Chi	38.0952
> > > >	Specimen_001_HO_D1_141_006.fcs/All cells/Single Cells/Monocytes/Monocytes_Ly6C_hi_F480+	0.65	54		Monocytes_Ly6Chi_F480+	0.286032
> > > >	Specimen_001_HO_D1_141_006.fcs/All cells/Single Cells/Monocytes/Monocytes_Ly6C_hi_MHCII+	11.1	919		Monocytes_Ly6Chi_MHCII+	4.86784
> > > >	Specimen_001_HO_D1_141_006.fcs/All cells/Single Cells/Monocytes/Monocytes_Ly6C_int	5.03	415		Monocytes_Ly6Cint	2.19821
> > > >	Specimen_001_HO_D1_141_006.fcs/All cells/Single Cells/Monocytes/Monocytes_Ly6C_low	3.19	263		Monocytes_Ly6Clow	1.39308
> > > >	Specimen_001_HO_D1_141_006.fcs/All cells/Single Cells/Monocytes/Monocytes_Ly6C_low_MHCII+	3.84	317		Monocytes_Ly6Clow_MHCII+	1.67911
> > >	Specimen_001_HO_D1_141_006.fcs/All cells/Single Cells/Neutrophils	21.8	4125		Neutrophils	21.8497
	Specimen_001_HO_D1_142_008.fcs		38787
>	Specimen_001_HO_D1_142_008.fcs/All cells	62.9	24405
> >	Specimen_001_HO_D1_142_008.fcs/All cells/Single Cells	78.8	19240
> > >	Specimen_001_HO_D1_142_008.fcs/All cells/Single Cells/Monocytes	43.3	8323		Monocytes	43.2588
> > > >	Specimen_001_HO_D1_142_008.fcs/All cells/Single Cells/Monocytes/Monocytes_Ly6C-_F480+	0.49	41		Monocytes_Ly6C-_F480+	0.213098
> > > >	Specimen_001_HO_D1_142_008.fcs/All cells/Single Cells/Monocytes/Monocytes_Ly6C_hi	88.7	7386		Monocytes_Ly6Chi	38.3888
> > > >	Specimen_001_HO_D1_142_008.fcs/All cells/Single Cells/Monocytes/Monocytes_Ly6C_hi_F480+	0.38	32		Monocytes_Ly6Chi_F480+	0.16632
> > > >	Specimen_001_HO_D1_142_008.fcs/All cells/Single Cells/Monocytes/Monocytes_Ly6C_hi_MHCII+	10	834		Monocytes_Ly6Chi_MHCII+	4.33472
> > > >	Specimen_001_HO_D1_142_008.fcs/All cells/Single Cells/Monocytes/Monocytes_Ly6C_int	4.78	398		Monocytes_Ly6Cint	2.06861
> > > >	Specimen_001_HO_D1_142_008.fcs/All cells/Single Cells/Monocytes/Monocytes_Ly6C_low	2.7	225		Monocytes_Ly6Clow	1.16944
> > > >	Specimen_001_HO_D1_142_008.fcs/All cells/Single Cells/Monocytes/Monocytes_Ly6C_low_MHCII+	3.2	266		Monocytes_Ly6Clow_MHCII+	1.38254
> > >	Specimen_001_HO_D1_142_008.fcs/All cells/Single Cells/Neutrophils	22.3	4293		Neutrophils	22.3129
	Specimen_001_HO_D2_151_012.fcs		8641
>	Specimen_001_HO_D2_151_012.fcs/All cells	26.9	2321
> >	Specimen_001_HO_D2_151_012.fcs/All cells/Single Cells	89.5	2078
> > >	Specimen_001_HO_D2_151_012.fcs/All cells/Single Cells/Monocytes	23.6	491		Monocytes	23.6285
> > > >	Specimen_001_HO_D2_151_012.fcs/All cells/Single Cells/Monocytes/Monocytes_Ly6C-_F480+	10.2	50		Monocytes_Ly6C-_F480+	2.40616
> > > >	Specimen_001_HO_D2_151_012.fcs/All cells/Single Cells/Monocytes/Monocytes_Ly6C_hi	33.8	166		Monocytes_Ly6Chi	7.98845
> > > >	Specimen_001_HO_D2_151_012.fcs/All cells/Single Cells/Monocytes/Monocytes_Ly6C_hi_F480+	7.54	37		Monocytes_Ly6Chi_F480+	1.78056
> > > >	Specimen_001_HO_D2_151_012.fcs/All cells/Single Cells/Monocytes/Monocytes_Ly6C_hi_MHCII+	5.09	25		Monocytes_Ly6Chi_MHCII+	1.20308
> > > >	Specimen_001_HO_D2_151_012.fcs/All cells/Single Cells/Monocytes/Monocytes_Ly6C_int	36.5	179		Monocytes_Ly6Cint	8.61405
> > > >	Specimen_001_HO_D2_151_012.fcs/All cells/Single Cells/Monocytes/Monocytes_Ly6C_low	11.4	56		Monocytes_Ly6Clow	2.6949
> > > >	Specimen_001_HO_D2_151_012.fcs/All cells/Single Cells/Monocytes/Monocytes_Ly6C_low_MHCII+	9.98	49		Monocytes_Ly6Clow_MHCII+	2.35804
> > >	Specimen_001_HO_D2_151_012.fcs/All cells/Single Cells/Neutrophils	8.95	186		Neutrophils	8.95091
	Specimen_001_HO_D2_152_011.fcs		36206
>	Specimen_001_HO_D2_152_011.fcs/All cells	59.8	21644
> >	Specimen_001_HO_D2_152_011.fcs/All cells/Single Cells	82.1	17768
> > >	Specimen_001_HO_D2_152_011.fcs/All cells/Single Cells/Monocytes	47.2	8387		Monocytes	47.2028
> > > >	Specimen_001_HO_D2_152_011.fcs/All cells/Single Cells/Monocytes/Monocytes_Ly6C-_F480+	9.28	778		Monocytes_Ly6C-_F480+	4.37866
> > > >	Specimen_001_HO_D2_152_011.fcs/All cells/Single Cells/Monocytes/Monocytes_Ly6C_hi	47.6	3990		Monocytes_Ly6Chi	22.4561
> > > >	Specimen_001_HO_D2_152_011.fcs/All cells/Single Cells/Monocytes/Monocytes_Ly6C_hi_F480+	9.97	836		Monocytes_Ly6Chi_F480+	4.70509
> > > >	Specimen_001_HO_D2_152_011.fcs/All cells/Single Cells/Monocytes/Monocytes_Ly6C_hi_MHCII+	5.38	451		Monocytes_Ly6Chi_MHCII+	2.53827
> > > >	Specimen_001_HO_D2_152_011.fcs/All cells/Single Cells/Monocytes/Monocytes_Ly6C_int	29.1	2440		Monocytes_Ly6Cint	13.7326
> > > >	Specimen_001_HO_D2_152_011.fcs/All cells/Single Cells/Monocytes/Monocytes_Ly6C_low	5.03	422		Monocytes_Ly6Clow	2.37506
> > > >	Specimen_001_HO_D2_152_011.fcs/All cells/Single Cells/Monocytes/Monocytes_Ly6C_low_MHCII+	5.54	465		Monocytes_Ly6Clow_MHCII+	2.61706
> > >	Specimen_001_HO_D2_152_011.fcs/All cells/Single Cells/Neutrophils	20.1	3568		Neutrophils	20.081
	Specimen_001_HO_D2_154_009.fcs		31798
>	Specimen_001_HO_D2_154_009.fcs/All cells	63.7	20244
> >	Specimen_001_HO_D2_154_009.fcs/All cells/Single Cells	83.4	16879
> > >	Specimen_001_HO_D2_154_009.fcs/All cells/Single Cells/Monocytes	53.1	8958		Monocytes	53.0719
> > > >	Specimen_001_HO_D2_154_009.fcs/All cells/Single Cells/Monocytes/Monocytes_Ly6C-_F480+	14.6	1312		Monocytes_Ly6C-_F480+	7.77297
> > > >	Specimen_001_HO_D2_154_009.fcs/All cells/Single Cells/Monocytes/Monocytes_Ly6C_hi	42.1	3772		Monocytes_Ly6Chi	22.3473
> > > >	Specimen_001_HO_D2_154_009.fcs/All cells/Single Cells/Monocytes/Monocytes_Ly6C_hi_F480+	12.4	1114		Monocytes_Ly6Chi_F480+	6.59992
> > > >	Specimen_001_HO_D2_154_009.fcs/All cells/Single Cells/Monocytes/Monocytes_Ly6C_hi_MHCII+	6.08	545		Monocytes_Ly6Chi_MHCII+	3.22886
> > > >	Specimen_001_HO_D2_154_009.fcs/All cells/Single Cells/Monocytes/Monocytes_Ly6C_int	34.1	3059		Monocytes_Ly6Cint	18.1231
> > > >	Specimen_001_HO_D2_154_009.fcs/All cells/Single Cells/Monocytes/Monocytes_Ly6C_low	7.02	629		Monocytes_Ly6Clow	3.72652
> > > >	Specimen_001_HO_D2_154_009.fcs/All cells/Single Cells/Monocytes/Monocytes_Ly6C_low_MHCII+	7.09	635		Monocytes_Ly6Clow_MHCII+	3.76207
> > >	Specimen_001_HO_D2_154_009.fcs/All cells/Single Cells/Neutrophils	17.2	2906		Neutrophils	17.2167
	Specimen_001_HO_D2_155_010.fcs		32820
>	Specimen_001_HO_D2_155_010.fcs/All cells	64.2	21064
> >	Specimen_001_HO_D2_155_010.fcs/All cells/Single Cells	84.4	17786
> > >	Specimen_001_HO_D2_155_010.fcs/All cells/Single Cells/Monocytes	50.2	8926		Monocytes	50.1855
> > > >	Specimen_001_HO_D2_155_010.fcs/All cells/Single Cells/Monocytes/Monocytes_Ly6C-_F480+	11.9	1061		Monocytes_Ly6C-_F480+	5.96537
> > > >	Specimen_001_HO_D2_155_010.fcs/All cells/Single Cells/Monocytes/Monocytes_Ly6C_hi	47.1	4202		Monocytes_Ly6Chi	23.6253
> > > >	Specimen_001_HO_D2_155_010.fcs/All cells/Single Cells/Monocytes/Monocytes_Ly6C_hi_F480+	15.5	1387		Monocytes_Ly6Chi_F480+	7.79827
> > > >	Specimen_001_HO_D2_155_010.fcs/All cells/Single Cells/Monocytes/Monocytes_Ly6C_hi_MHCII+	7.07	631		Monocytes_Ly6Chi_MHCII+	3.54773
> > > >	Specimen_001_HO_D2_155_010.fcs/All cells/Single Cells/Monocytes/Monocytes_Ly6C_int	29.2	2610		Monocytes_Ly6Cint	14.6745
> > > >	Specimen_001_HO_D2_155_010.fcs/All cells/Single Cells/Monocytes/Monocytes_Ly6C_low	6.97	622		Monocytes_Ly6Clow	3.49713
> > > >	Specimen_001_HO_D2_155_010.fcs/All cells/Single Cells/Monocytes/Monocytes_Ly6C_low_MHCII+	7.09	633		Monocytes_Ly6Clow_MHCII+	3.55898
> > >	Specimen_001_HO_D2_155_010.fcs/All cells/Single Cells/Neutrophils	15	2668		Neutrophils	15.0006
	Specimen_001_HO_D5_176_016.fcs		39913
>	Specimen_001_HO_D5_176_016.fcs/All cells	59.3	23661
> >	Specimen_001_HO_D5_176_016.fcs/All cells/Single Cells	86.6	20481
> > >	Specimen_001_HO_D5_176_016.fcs/All cells/Single Cells/Monocytes	27.8	5687		Monocytes	27.7672
> > > >	Specimen_001_HO_D5_176_016.fcs/All cells/Single Cells/Monocytes/Monocytes_Ly6C-_F480+	33.4	1901		Monocytes_Ly6C-_F480+	9.28177
> > > >	Specimen_001_HO_D5_176_016.fcs/All cells/Single Cells/Monocytes/Monocytes_Ly6C_hi	20.3	1152		Monocytes_Ly6Chi	5.62473
> > > >	Specimen_001_HO_D5_176_016.fcs/All cells/Single Cells/Monocytes/Monocytes_Ly6C_hi_F480+	1.02	58		Monocytes_Ly6Chi_F480+	0.283189
> > > >	Specimen_001_HO_D5_176_016.fcs/All cells/Single Cells/Monocytes/Monocytes_Ly6C_hi_MHCII+	7.49	426		Monocytes_Ly6Chi_MHCII+	2.07998
> > > >	Specimen_001_HO_D5_176_016.fcs/All cells/Single Cells/Monocytes/Monocytes_Ly6C_int	41.9	2385		Monocytes_Ly6Cint	11.6449
> > > >	Specimen_001_HO_D5_176_016.fcs/All cells/Single Cells/Monocytes/Monocytes_Ly6C_low	29.5	1680		Monocytes_Ly6Clow	8.20272
> > > >	Specimen_001_HO_D5_176_016.fcs/All cells/Single Cells/Monocytes/Monocytes_Ly6C_low_MHCII+	19.7	1118		Monocytes_Ly6Clow_MHCII+	5.45872
> > >	Specimen_001_HO_D5_176_016.fcs/All cells/Single Cells/Neutrophils	13.2	2706		Neutrophils	13.2122
	Specimen_001_HO_D5_177_014.fcs		37182
>	Specimen_001_HO_D5_177_014.fcs/All cells	55.5	20646
> >	Specimen_001_HO_D5_177_014.fcs/All cells/Single Cells	85.9	17741
> > >	Specimen_001_HO_D5_177_014.fcs/All cells/Single Cells/Monocytes	33.3	5904		Monocytes	33.2788
> > > >	Specimen_001_HO_D5_177_014.fcs/All cells/Single Cells/Monocytes/Monocytes_Ly6C-_F480+	36.6	2163		Monocytes_Ly6C-_F480+	12.1921
> > > >	Specimen_001_HO_D5_177_014.fcs/All cells/Single Cells/Monocytes/Monocytes_Ly6C_hi	13.3	783		Monocytes_Ly6Chi	4.41351
> > > >	Specimen_001_HO_D5_177_014.fcs/All cells/Single Cells/Monocytes/Monocytes_Ly6C_hi_F480+	0.76	45		Monocytes_Ly6Chi_F480+	0.25365
> > > >	Specimen_001_HO_D5_177_014.fcs/All cells/Single Cells/Monocytes/Monocytes_Ly6C_hi_MHCII+	6.13	362		Monocytes_Ly6Chi_MHCII+	2.04047
> > > >	Specimen_001_HO_D5_177_014.fcs/All cells/Single Cells/Monocytes/Monocytes_Ly6C_int	53.5	3156		Monocytes_Ly6Cint	17.7893
> > > >	Specimen_001_HO_D5_177_014.fcs/All cells/Single Cells/Monocytes/Monocytes_Ly6C_low	24.8	1467		Monocytes_Ly6Clow	8.26898
> > > >	Specimen_001_HO_D5_177_014.fcs/All cells/Single Cells/Monocytes/Monocytes_Ly6C_low_MHCII+	19	1120		Monocytes_Ly6Clow_MHCII+	6.31306
> > >	Specimen_001_HO_D5_177_014.fcs/All cells/Single Cells/Neutrophils	8.66	1536		Neutrophils	8.65791
	Specimen_001_HO_D5_179_013.fcs		213330
>	Specimen_001_HO_D5_179_013.fcs/All cells	23.3	49712
> >	Specimen_001_HO_D5_179_013.fcs/All cells/Single Cells	83.6	41552
> > >	Specimen_001_HO_D5_179_013.fcs/All cells/Single Cells/Monocytes	5.72	2376		Monocytes	5.71814
> > > >	Specimen_001_HO_D5_179_013.fcs/All cells/Single Cells/Monocytes/Monocytes_Ly6C-_F480+	48.3	1147		Monocytes_Ly6C-_F480+	2.7604
> > > >	Specimen_001_HO_D5_179_013.fcs/All cells/Single Cells/Monocytes/Monocytes_Ly6C_hi	18.7	445		Monocytes_Ly6Chi	1.07095
> > > >	Specimen_001_HO_D5_179_013.fcs/All cells/Single Cells/Monocytes/Monocytes_Ly6C_hi_F480+	1.3	31		Monocytes_Ly6Chi_F480+	0.0746053
> > > >	Specimen_001_HO_D5_179_013.fcs/All cells/Single Cells/Monocytes/Monocytes_Ly6C_hi_MHCII+	7.95	189		Monocytes_Ly6Chi_MHCII+	0.454852
> > > >	Specimen_001_HO_D5_179_013.fcs/All cells/Single Cells/Monocytes/Monocytes_Ly6C_int	59.9	1423		Monocytes_Ly6Cint	3.42462
> > > >	Specimen_001_HO_D5_179_013.fcs/All cells/Single Cells/Monocytes/Monocytes_Ly6C_low	15.8	376		Monocytes_Ly6Clow	0.90489
> > > >	Specimen_001_HO_D5_179_013.fcs/All cells/Single Cells/Monocytes/Monocytes_Ly6C_low_MHCII+	15.9	378		Monocytes_Ly6Clow_MHCII+	0.909704
> > >	Specimen_001_HO_D5_179_013.fcs/All cells/Single Cells/Neutrophils	1.81	752		Neutrophils	1.80978
	Specimen_001_HO_D5_180_015.fcs		28368
>	Specimen_001_HO_D5_180_015.fcs/All cells	47.9	13600
> >	Specimen_001_HO_D5_180_015.fcs/All cells/Single Cells	88.3	12014
> > >	Specimen_001_HO_D5_180_015.fcs/All cells/Single Cells/Monocytes	27.3	3279		Monocytes	27.2932
> > > >	Specimen_001_HO_D5_180_015.fcs/All cells/Single Cells/Monocytes/Monocytes_Ly6C-_F480+	37	1213		Monocytes_Ly6C-_F480+	10.0966
> > > >	Specimen_001_HO_D5_180_015.fcs/All cells/Single Cells/Monocytes/Monocytes_Ly6C_hi	13	425		Monocytes_Ly6Chi	3.53754
> > > >	Specimen_001_HO_D5_180_015.fcs/All cells/Single Cells/Monocytes/Monocytes_Ly6C_hi_F480+	0.76	25		Monocytes_Ly6Chi_F480+	0.208091
> > > >	Specimen_001_HO_D5_180_015.fcs/All cells/Single Cells/Monocytes/Monocytes_Ly6C_hi_MHCII+	7.47	245		Monocytes_Ly6Chi_MHCII+	2.03929
> > > >	Specimen_001_HO_D5_180_015.fcs/All cells/Single Cells/Monocytes/Monocytes_Ly6C_int	53.8	1764		Monocytes_Ly6Cint	14.6829
> > > >	Specimen_001_HO_D5_180_015.fcs/All cells/Single Cells/Monocytes/Monocytes_Ly6C_low	25.5	835		Monocytes_Ly6Clow	6.95022
> > > >	Specimen_001_HO_D5_180_015.fcs/All cells/Single Cells/Monocytes/Monocytes_Ly6C_low_MHCII+	28.8	943		Monocytes_Ly6Clow_MHCII+	7.84918
> > >	Specimen_001_HO_D5_180_015.fcs/All cells/Single Cells/Neutrophils	6.98	838		Neutrophils	6.9752
	Specimen_001_HO_D7_135_017.fcs		43238
>	Specimen_001_HO_D7_135_017.fcs/All cells	55.5	23987
> >	Specimen_001_HO_D7_135_017.fcs/All cells/Single Cells	91.7	21987
> > >	Specimen_001_HO_D7_135_017.fcs/All cells/Single Cells/Monocytes	31.2	6849		Monocytes	31.1502
> > > >	Specimen_001_HO_D7_135_017.fcs/All cells/Single Cells/Monocytes/Monocytes_Ly6C-_F480+	39.2	2688		Monocytes_Ly6C-_F480+	12.2254
> > > >	Specimen_001_HO_D7_135_017.fcs/All cells/Single Cells/Monocytes/Monocytes_Ly6C_hi	21	1436		Monocytes_Ly6Chi	6.53113
> > > >	Specimen_001_HO_D7_135_017.fcs/All cells/Single Cells/Monocytes/Monocytes_Ly6C_hi_F480+	0.77	53		Monocytes_Ly6Chi_F480+	0.241052
> > > >	Specimen_001_HO_D7_135_017.fcs/All cells/Single Cells/Monocytes/Monocytes_Ly6C_hi_MHCII+	11.7	800		Monocytes_Ly6Chi_MHCII+	3.63851
> > > >	Specimen_001_HO_D7_135_017.fcs/All cells/Single Cells/Monocytes/Monocytes_Ly6C_int	51	3495		Monocytes_Ly6Cint	15.8958
> > > >	Specimen_001_HO_D7_135_017.fcs/All cells/Single Cells/Monocytes/Monocytes_Ly6C_low	19.2	1318		Monocytes_Ly6Clow	5.99445
> > > >	Specimen_001_HO_D7_135_017.fcs/All cells/Single Cells/Monocytes/Monocytes_Ly6C_low_MHCII+	29.1	1993		Monocytes_Ly6Clow_MHCII+	9.06445
> > >	Specimen_001_HO_D7_135_017.fcs/All cells/Single Cells/Neutrophils	7.89	1734		Neutrophils	7.88648
	Specimen_001_HO_D7_136_020.fcs		31310
>	Specimen_001_HO_D7_136_020.fcs/All cells	69.4	21723
> >	Specimen_001_HO_D7_136_020.fcs/All cells/Single Cells	90.5	19655
> > >	Specimen_001_HO_D7_136_020.fcs/All cells/Single Cells/Monocytes	32.4	6359		Monocytes	32.3531
> > > >	Specimen_001_HO_D7_136_020.fcs/All cells/Single Cells/Monocytes/Monocytes_Ly6C-_F480+	38.1	2422		Monocytes_Ly6C-_F480+	12.3226
> > > >	Specimen_001_HO_D7_136_020.fcs/All cells/Single Cells/Monocytes/Monocytes_Ly6C_hi	19.3	1230		Monocytes_Ly6Chi	6.25795
> > > >	Specimen_001_HO_D7_136_020.fcs/All cells/Single Cells/Monocytes/Monocytes_Ly6C_hi_F480+	0.41	26		Monocytes_Ly6Chi_F480+	0.132282
> > > >	Specimen_001_HO_D7_136_020.fcs/All cells/Single Cells/Monocytes/Monocytes_Ly6C_hi_MHCII+	13.1	834		Monocytes_Ly6Chi_MHCII+	4.2432
> > > >	Specimen_001_HO_D7_136_020.fcs/All cells/Single Cells/Monocytes/Monocytes_Ly6C_int	42.3	2691		Monocytes_Ly6Cint	13.6912
> > > >	Specimen_001_HO_D7_136_020.fcs/All cells/Single Cells/Monocytes/Monocytes_Ly6C_low	28.3	1799		Monocytes_Ly6Clow	9.15289
> > > >	Specimen_001_HO_D7_136_020.fcs/All cells/Single Cells/Monocytes/Monocytes_Ly6C_low_MHCII+	37.3	2369		Monocytes_Ly6Clow_MHCII+	12.0529
> > >	Specimen_001_HO_D7_136_020.fcs/All cells/Single Cells/Neutrophils	10.2	2008		Neutrophils	10.2162
	Specimen_001_HO_D7_137_019.fcs		62613
>	Specimen_001_HO_D7_137_019.fcs/All cells	47.5	29721
> >	Specimen_001_HO_D7_137_019.fcs/All cells/Single Cells	91.5	27194
> > >	Specimen_001_HO_D7_137_019.fcs/All cells/Single Cells/Monocytes	31.1	8444		Monocytes	31.051
> > > >	Specimen_001_HO_D7_137_019.fcs/All cells/Single Cells/Monocytes/Monocytes_Ly6C-_F480+	30.7	2593		Monocytes_Ly6C-_F480+	9.53519
> > > >	Specimen_001_HO_D7_137_019.fcs/All cells/Single Cells/Monocytes/Monocytes_Ly6C_hi	34.1	2882		Monocytes_Ly6Chi	10.5979
> > > >	Specimen_001_HO_D7_137_019.fcs/All cells/Single Cells/Monocytes/Monocytes_Ly6C_hi_F480+	1.08	91		Monocytes_Ly6Chi_F480+	0.334633
> > > >	Specimen_001_HO_D7_137_019.fcs/All cells/Single Cells/Monocytes/Monocytes_Ly6C_hi_MHCII+	15.6	1319		Monocytes_Ly6Chi_MHCII+	4.85033
> > > >	Specimen_001_HO_D7_137_019.fcs/All cells/Single Cells/Monocytes/Monocytes_Ly6C_int	42.7	3605		Monocytes_Ly6Cint	13.2566
> > > >	Specimen_001_HO_D7_137_019.fcs/All cells/Single Cells/Monocytes/Monocytes_Ly6C_low	14.9	1259		Monocytes_Ly6Clow	4.6297
> > > >	Specimen_001_HO_D7_137_019.fcs/All cells/Single Cells/Monocytes/Monocytes_Ly6C_low_MHCII+	18.7	1575		Monocytes_Ly6Clow_MHCII+	5.79172
> > >	Specimen_001_HO_D7_137_019.fcs/All cells/Single Cells/Neutrophils	4.92	1337		Neutrophils	4.91653
	Specimen_001_HO_D7_138_018.fcs		33062
>	Specimen_001_HO_D7_138_018.fcs/All cells	67.6	22356
> >	Specimen_001_HO_D7_138_018.fcs/All cells/Single Cells	89.8	20067
> > >	Specimen_001_HO_D7_138_018.fcs/All cells/Single Cells/Monocytes	37.1	7450		Monocytes	37.1256
> > > >	Specimen_001_HO_D7_138_018.fcs/All cells/Single Cells/Monocytes/Monocytes_Ly6C-_F480+	41.6	3101		Monocytes_Ly6C-_F480+	15.4532
> > > >	Specimen_001_HO_D7_138_018.fcs/All cells/Single Cells/Monocytes/Monocytes_Ly6C_hi	19.8	1472		Monocytes_Ly6Chi	7.33543
> > > >	Specimen_001_HO_D7_138_018.fcs/All cells/Single Cells/Monocytes/Monocytes_Ly6C_hi_F480+	1.09	81		Monocytes_Ly6Chi_F480+	0.403648
> > > >	Specimen_001_HO_D7_138_018.fcs/All cells/Single Cells/Monocytes/Monocytes_Ly6C_hi_MHCII+	12.9	960		Monocytes_Ly6Chi_MHCII+	4.78397
> > > >	Specimen_001_HO_D7_138_018.fcs/All cells/Single Cells/Monocytes/Monocytes_Ly6C_int	51.6	3846		Monocytes_Ly6Cint	19.1658
> > > >	Specimen_001_HO_D7_138_018.fcs/All cells/Single Cells/Monocytes/Monocytes_Ly6C_low	20.6	1531		Monocytes_Ly6Clow	7.62944
> > > >	Specimen_001_HO_D7_138_018.fcs/All cells/Single Cells/Monocytes/Monocytes_Ly6C_low_MHCII+	25.4	1896		Monocytes_Ly6Clow_MHCII+	9.44835
> > >	Specimen_001_HO_D7_138_018.fcs/All cells/Single Cells/Neutrophils	10.2	2055		Neutrophils	10.2407
	Specimen_001_HO_D14_108_023.fcs		30626
>	Specimen_001_HO_D14_108_023.fcs/All cells	70.2	21514
> >	Specimen_001_HO_D14_108_023.fcs/All cells/Single Cells	92.8	19959
> > >	Specimen_001_HO_D14_108_023.fcs/All cells/Single Cells/Monocytes	26.8	5350		Monocytes	26.805
> > > >	Specimen_001_HO_D14_108_023.fcs/All cells/Single Cells/Monocytes/Monocytes_Ly6C-_F480+	39.3	2104		Monocytes_Ly6C-_F480+	10.5416
> > > >	Specimen_001_HO_D14_108_023.fcs/All cells/Single Cells/Monocytes/Monocytes_Ly6C_hi	17.1	914		Monocytes_Ly6Chi	4.57939
> > > >	Specimen_001_HO_D14_108_023.fcs/All cells/Single Cells/Monocytes/Monocytes_Ly6C_hi_F480+	0.97	52		Monocytes_Ly6Chi_F480+	0.260534
> > > >	Specimen_001_HO_D14_108_023.fcs/All cells/Single Cells/Monocytes/Monocytes_Ly6C_hi_MHCII+	10.5	563		Monocytes_Ly6Chi_MHCII+	2.82078
> > > >	Specimen_001_HO_D14_108_023.fcs/All cells/Single Cells/Monocytes/Monocytes_Ly6C_int	49.5	2649		Monocytes_Ly6Cint	13.2722
> > > >	Specimen_001_HO_D14_108_023.fcs/All cells/Single Cells/Monocytes/Monocytes_Ly6C_low	24.7	1323		Monocytes_Ly6Clow	6.62859
> > > >	Specimen_001_HO_D14_108_023.fcs/All cells/Single Cells/Monocytes/Monocytes_Ly6C_low_MHCII+	42	2249		Monocytes_Ly6Clow_MHCII+	11.2681
> > >	Specimen_001_HO_D14_108_023.fcs/All cells/Single Cells/Neutrophils	4.49	896		Neutrophils	4.4892
	Specimen_001_HO_D14_147_022.fcs		34669
>	Specimen_001_HO_D14_147_022.fcs/All cells	65.4	22678
> >	Specimen_001_HO_D14_147_022.fcs/All cells/Single Cells	91	20641
> > >	Specimen_001_HO_D14_147_022.fcs/All cells/Single Cells/Monocytes	30.7	6336		Monocytes	30.6962
> > > >	Specimen_001_HO_D14_147_022.fcs/All cells/Single Cells/Monocytes/Monocytes_Ly6C-_F480+	43.6	2762		Monocytes_Ly6C-_F480+	13.3811
> > > >	Specimen_001_HO_D14_147_022.fcs/All cells/Single Cells/Monocytes/Monocytes_Ly6C_hi	10.4	660		Monocytes_Ly6Chi	3.19752
> > > >	Specimen_001_HO_D14_147_022.fcs/All cells/Single Cells/Monocytes/Monocytes_Ly6C_hi_F480+	0.79	50		Monocytes_Ly6Chi_F480+	0.242236
> > > >	Specimen_001_HO_D14_147_022.fcs/All cells/Single Cells/Monocytes/Monocytes_Ly6C_hi_MHCII+	5.48	347		Monocytes_Ly6Chi_MHCII+	1.68112
> > > >	Specimen_001_HO_D14_147_022.fcs/All cells/Single Cells/Monocytes/Monocytes_Ly6C_int	44.4	2816		Monocytes_Ly6Cint	13.6427
> > > >	Specimen_001_HO_D14_147_022.fcs/All cells/Single Cells/Monocytes/Monocytes_Ly6C_low	36.5	2311		Monocytes_Ly6Clow	11.1962
> > > >	Specimen_001_HO_D14_147_022.fcs/All cells/Single Cells/Monocytes/Monocytes_Ly6C_low_MHCII+	48	3044		Monocytes_Ly6Clow_MHCII+	14.7473
> > >	Specimen_001_HO_D14_147_022.fcs/All cells/Single Cells/Neutrophils	5.93	1225		Neutrophils	5.93479
	Specimen_001_HO_D14_150_021.fcs		33088
>	Specimen_001_HO_D14_150_021.fcs/All cells	67.3	22258
> >	Specimen_001_HO_D14_150_021.fcs/All cells/Single Cells	91.4	20336
> > >	Specimen_001_HO_D14_150_021.fcs/All cells/Single Cells/Monocytes	20	4069		Monocytes	20.0089
> > > >	Specimen_001_HO_D14_150_021.fcs/All cells/Single Cells/Monocytes/Monocytes_Ly6C-_F480+	36.1	1469		Monocytes_Ly6C-_F480+	7.22364
> > > >	Specimen_001_HO_D14_150_021.fcs/All cells/Single Cells/Monocytes/Monocytes_Ly6C_hi	26.6	1082		Monocytes_Ly6Chi	5.32061
> > > >	Specimen_001_HO_D14_150_021.fcs/All cells/Single Cells/Monocytes/Monocytes_Ly6C_hi_F480+	1.45	59		Monocytes_Ly6Chi_F480+	0.290126
> > > >	Specimen_001_HO_D14_150_021.fcs/All cells/Single Cells/Monocytes/Monocytes_Ly6C_hi_MHCII+	14.5	590		Monocytes_Ly6Chi_MHCII+	2.90126
> > > >	Specimen_001_HO_D14_150_021.fcs/All cells/Single Cells/Monocytes/Monocytes_Ly6C_int	41.3	1681		Monocytes_Ly6Cint	8.26613
> > > >	Specimen_001_HO_D14_150_021.fcs/All cells/Single Cells/Monocytes/Monocytes_Ly6C_low	22.2	902		Monocytes_Ly6Clow	4.43548
> > > >	Specimen_001_HO_D14_150_021.fcs/All cells/Single Cells/Monocytes/Monocytes_Ly6C_low_MHCII+	34.3	1397		Monocytes_Ly6Clow_MHCII+	6.86959
> > >	Specimen_001_HO_D14_150_021.fcs/All cells/Single Cells/Neutrophils	9.57	1947		Neutrophils	9.57415
	Specimen_001_HO_D14_151_024.fcs		32308
>	Specimen_001_HO_D14_151_024.fcs/All cells	66.6	21505
> >	Specimen_001_HO_D14_151_024.fcs/All cells/Single Cells	92.9	19973
> > >	Specimen_001_HO_D14_151_024.fcs/All cells/Single Cells/Monocytes	25.4	5081		Monocytes	25.4393
> > > >	Specimen_001_HO_D14_151_024.fcs/All cells/Single Cells/Monocytes/Monocytes_Ly6C-_F480+	31.7	1610		Monocytes_Ly6C-_F480+	8.06088
> > > >	Specimen_001_HO_D14_151_024.fcs/All cells/Single Cells/Monocytes/Monocytes_Ly6C_hi	17.9	912		Monocytes_Ly6Chi	4.56616
> > > >	Specimen_001_HO_D14_151_024.fcs/All cells/Single Cells/Monocytes/Monocytes_Ly6C_hi_F480+	0.37	19		Monocytes_Ly6Chi_F480+	0.0951284
> > > >	Specimen_001_HO_D14_151_024.fcs/All cells/Single Cells/Monocytes/Monocytes_Ly6C_hi_MHCII+	8.62	438		Monocytes_Ly6Chi_MHCII+	2.19296
> > > >	Specimen_001_HO_D14_151_024.fcs/All cells/Single Cells/Monocytes/Monocytes_Ly6C_int	42.5	2161		Monocytes_Ly6Cint	10.8196
> > > >	Specimen_001_HO_D14_151_024.fcs/All cells/Single Cells/Monocytes/Monocytes_Ly6C_low	32	1626		Monocytes_Ly6Clow	8.14099
> > > >	Specimen_001_HO_D14_151_024.fcs/All cells/Single Cells/Monocytes/Monocytes_Ly6C_low_MHCII+	39	1984		Monocytes_Ly6Clow_MHCII+	9.93341
> > >	Specimen_001_HO_D14_151_024.fcs/All cells/Single Cells/Neutrophils	6.47	1293		Neutrophils	6.47374
	Specimen_001_HO_D21_990_025.fcs		24276
>	Specimen_001_HO_D21_990_025.fcs/All cells	59.6	14473
> >	Specimen_001_HO_D21_990_025.fcs/All cells/Single Cells	90.9	13150
> > >	Specimen_001_HO_D21_990_025.fcs/All cells/Single Cells/Monocytes	15.5	2044		Monocytes	15.5437
> > > >	Specimen_001_HO_D21_990_025.fcs/All cells/Single Cells/Monocytes/Monocytes_Ly6C-_F480+	31.5	644		Monocytes_Ly6C-_F480+	4.89734
> > > >	Specimen_001_HO_D21_990_025.fcs/All cells/Single Cells/Monocytes/Monocytes_Ly6C_hi	10.1	207		Monocytes_Ly6Chi	1.57414
> > > >	Specimen_001_HO_D21_990_025.fcs/All cells/Single Cells/Monocytes/Monocytes_Ly6C_hi_F480+	0.73	15		Monocytes_Ly6Chi_F480+	0.114068
> > > >	Specimen_001_HO_D21_990_025.fcs/All cells/Single Cells/Monocytes/Monocytes_Ly6C_hi_MHCII+	4.26	87		Monocytes_Ly6Chi_MHCII+	0.661597
> > > >	Specimen_001_HO_D21_990_025.fcs/All cells/Single Cells/Monocytes/Monocytes_Ly6C_int	49.6	1014		Monocytes_Ly6Cint	7.71103
> > > >	Specimen_001_HO_D21_990_025.fcs/All cells/Single Cells/Monocytes/Monocytes_Ly6C_low	29.1	594		Monocytes_Ly6Clow	4.51711
> > > >	Specimen_001_HO_D21_990_025.fcs/All cells/Single Cells/Monocytes/Monocytes_Ly6C_low_MHCII+	41.7	853		Monocytes_Ly6Clow_MHCII+	6.48669
> > >	Specimen_001_HO_D21_990_025.fcs/All cells/Single Cells/Neutrophils	1.5	197		Neutrophils	1.4981
	Specimen_001_HO_D21_991_026.fcs		24121
>	Specimen_001_HO_D21_991_026.fcs/All cells	47.9	11561
> >	Specimen_001_HO_D21_991_026.fcs/All cells/Single Cells	90.4	10455
> > >	Specimen_001_HO_D21_991_026.fcs/All cells/Single Cells/Monocytes	21.1	2209		Monocytes	21.1286
> > > >	Specimen_001_HO_D21_991_026.fcs/All cells/Single Cells/Monocytes/Monocytes_Ly6C-_F480+	30.9	682		Monocytes_Ly6C-_F480+	6.52319
> > > >	Specimen_001_HO_D21_991_026.fcs/All cells/Single Cells/Monocytes/Monocytes_Ly6C_hi	7.29	161		Monocytes_Ly6Chi	1.53993
> > > >	Specimen_001_HO_D21_991_026.fcs/All cells/Single Cells/Monocytes/Monocytes_Ly6C_hi_F480+	1.54	34		Monocytes_Ly6Chi_F480+	0.325203
> > > >	Specimen_001_HO_D21_991_026.fcs/All cells/Single Cells/Monocytes/Monocytes_Ly6C_hi_MHCII+	3.26	72		Monocytes_Ly6Chi_MHCII+	0.688666
> > > >	Specimen_001_HO_D21_991_026.fcs/All cells/Single Cells/Monocytes/Monocytes_Ly6C_int	49.6	1095		Monocytes_Ly6Cint	10.4735
> > > >	Specimen_001_HO_D21_991_026.fcs/All cells/Single Cells/Monocytes/Monocytes_Ly6C_low	32.5	717		Monocytes_Ly6Clow	6.85796
> > > >	Specimen_001_HO_D21_991_026.fcs/All cells/Single Cells/Monocytes/Monocytes_Ly6C_low_MHCII+	47.8	1057		Monocytes_Ly6Clow_MHCII+	10.11
> > >	Specimen_001_HO_D21_991_026.fcs/All cells/Single Cells/Neutrophils	0.93	97		Neutrophils	0.927786
	Specimen_001_HO_D21_992_027.fcs		24040
>	Specimen_001_HO_D21_992_027.fcs/All cells	57.1	13715
> >	Specimen_001_HO_D21_992_027.fcs/All cells/Single Cells	93	12753
> > >	Specimen_001_HO_D21_992_027.fcs/All cells/Single Cells/Monocytes	16.6	2120		Monocytes	16.6235
> > > >	Specimen_001_HO_D21_992_027.fcs/All cells/Single Cells/Monocytes/Monocytes_Ly6C-_F480+	41.5	879		Monocytes_Ly6C-_F480+	6.8925
> > > >	Specimen_001_HO_D21_992_027.fcs/All cells/Single Cells/Monocytes/Monocytes_Ly6C_hi	12.4	263		Monocytes_Ly6Chi	2.06226
> > > >	Specimen_001_HO_D21_992_027.fcs/All cells/Single Cells/Monocytes/Monocytes_Ly6C_hi_F480+	1.75	37		Monocytes_Ly6Chi_F480+	0.290128
> > > >	Specimen_001_HO_D21_992_027.fcs/All cells/Single Cells/Monocytes/Monocytes_Ly6C_hi_MHCII+	8.16	173		Monocytes_Ly6Chi_MHCII+	1.35654
> > > >	Specimen_001_HO_D21_992_027.fcs/All cells/Single Cells/Monocytes/Monocytes_Ly6C_int	51.2	1085		Monocytes_Ly6Cint	8.5078
> > > >	Specimen_001_HO_D21_992_027.fcs/All cells/Single Cells/Monocytes/Monocytes_Ly6C_low	25.6	543		Monocytes_Ly6Clow	4.25782
> > > >	Specimen_001_HO_D21_992_027.fcs/All cells/Single Cells/Monocytes/Monocytes_Ly6C_low_MHCII+	47.3	1002		Monocytes_Ly6Clow_MHCII+	7.85697
> > >	Specimen_001_HO_D21_992_027.fcs/All cells/Single Cells/Neutrophils	0.68	87		Neutrophils	0.682192
	Specimen_001_HO_D21_994_028.fcs		5443
>	Specimen_001_HO_D21_994_028.fcs/All cells	44.6	2426
> >	Specimen_001_HO_D21_994_028.fcs/All cells/Single Cells	86.8	2106
> > >	Specimen_001_HO_D21_994_028.fcs/All cells/Single Cells/Monocytes	15.1	319		Monocytes	15.1472
> > > >	Specimen_001_HO_D21_994_028.fcs/All cells/Single Cells/Monocytes/Monocytes_Ly6C-_F480+	28.5	91		Monocytes_Ly6C-_F480+	4.32099
> > > >	Specimen_001_HO_D21_994_028.fcs/All cells/Single Cells/Monocytes/Monocytes_Ly6C_hi	6.27	20		Monocytes_Ly6Chi	0.949668
> > > >	Specimen_001_HO_D21_994_028.fcs/All cells/Single Cells/Monocytes/Monocytes_Ly6C_hi_F480+	1.57	5		Monocytes_Ly6Chi_F480+	0.237417
> > > >	Specimen_001_HO_D21_994_028.fcs/All cells/Single Cells/Monocytes/Monocytes_Ly6C_hi_MHCII+	2.82	9		Monocytes_Ly6Chi_MHCII+	0.42735
> > > >	Specimen_001_HO_D21_994_028.fcs/All cells/Single Cells/Monocytes/Monocytes_Ly6C_int	45.5	145		Monocytes_Ly6Cint	6.88509
> > > >	Specimen_001_HO_D21_994_028.fcs/All cells/Single Cells/Monocytes/Monocytes_Ly6C_low	37.6	120		Monocytes_Ly6Clow	5.69801
> > > >	Specimen_001_HO_D21_994_028.fcs/All cells/Single Cells/Monocytes/Monocytes_Ly6C_low_MHCII+	43.3	138		Monocytes_Ly6Clow_MHCII+	6.55271
> > >	Specimen_001_HO_D21_994_028.fcs/All cells/Single Cells/Neutrophils	0.28	6		Neutrophils	0.2849
	Specimen_001_HO_US_001.fcs		54944
>	Specimen_001_HO_US_001.fcs/All cells	45.3	24905
> >	Specimen_001_HO_US_001.fcs/All cells/Single Cells	79.6	19818
> > >	Specimen_001_HO_US_001.fcs/All cells/Single Cells/Monocytes	0.68	134		Monocytes	0.676153
> > > >	Specimen_001_HO_US_001.fcs/All cells/Single Cells/Monocytes/Monocytes_Ly6C-_F480+	1.49	2		Monocytes_Ly6C-_F480+	0.0100918
> > > >	Specimen_001_HO_US_001.fcs/All cells/Single Cells/Monocytes/Monocytes_Ly6C_hi	8.21	11		Monocytes_Ly6Chi	0.0555051
> > > >	Specimen_001_HO_US_001.fcs/All cells/Single Cells/Monocytes/Monocytes_Ly6C_hi_F480+	8.96	12		Monocytes_Ly6Chi_F480+	0.060551
> > > >	Specimen_001_HO_US_001.fcs/All cells/Single Cells/Monocytes/Monocytes_Ly6C_hi_MHCII+	0	0		Monocytes_Ly6Chi_MHCII+	0
> > > >	Specimen_001_HO_US_001.fcs/All cells/Single Cells/Monocytes/Monocytes_Ly6C_int	67.9	91		Monocytes_Ly6Cint	0.459179
> > > >	Specimen_001_HO_US_001.fcs/All cells/Single Cells/Monocytes/Monocytes_Ly6C_low	3.73	5		Monocytes_Ly6Clow	0.0252296
> > > >	Specimen_001_HO_US_001.fcs/All cells/Single Cells/Monocytes/Monocytes_Ly6C_low_MHCII+	0	0		Monocytes_Ly6Clow_MHCII+	0
> > >	Specimen_001_HO_US_001.fcs/All cells/Single Cells/Neutrophils	0.01	2		Neutrophils	0.0100918
	Specimen_001_HO_WT1_NOCELLS_002.fcs		2020
>	Specimen_001_HO_WT1_NOCELLS_002.fcs/All cells	22.4	452
> >	Specimen_001_HO_WT1_NOCELLS_002.fcs/All cells/Single Cells	90.9	411
> > >	Specimen_001_HO_WT1_NOCELLS_002.fcs/All cells/Single Cells/Monocytes	7.79	32		Monocytes	7.78589
> > > >	Specimen_001_HO_WT1_NOCELLS_002.fcs/All cells/Single Cells/Monocytes/Monocytes_Ly6C-_F480+	9.38	3		Monocytes_Ly6C-_F480+	0.729927
> > > >	Specimen_001_HO_WT1_NOCELLS_002.fcs/All cells/Single Cells/Monocytes/Monocytes_Ly6C_hi	6.25	2		Monocytes_Ly6Chi	0.486618
> > > >	Specimen_001_HO_WT1_NOCELLS_002.fcs/All cells/Single Cells/Monocytes/Monocytes_Ly6C_hi_F480+	3.12	1		Monocytes_Ly6Chi_F480+	0.243309
> > > >	Specimen_001_HO_WT1_NOCELLS_002.fcs/All cells/Single Cells/Monocytes/Monocytes_Ly6C_hi_MHCII+	0	0		Monocytes_Ly6Chi_MHCII+	0
> > > >	Specimen_001_HO_WT1_NOCELLS_002.fcs/All cells/Single Cells/Monocytes/Monocytes_Ly6C_int	18.8	6		Monocytes_Ly6Cint	1.45985
> > > >	Specimen_001_HO_WT1_NOCELLS_002.fcs/All cells/Single Cells/Monocytes/Monocytes_Ly6C_low	62.5	20		Monocytes_Ly6Clow	4.86618
> > > >	Specimen_001_HO_WT1_NOCELLS_002.fcs/All cells/Single Cells/Monocytes/Monocytes_Ly6C_low_MHCII+	40.6	13		Monocytes_Ly6Clow_MHCII+	3.16302
> > >	Specimen_001_HO_WT1_NOCELLS_002.fcs/All cells/Single Cells/Neutrophils	0.49	2		Neutrophils	0.486618
	Specimen_001_HO_WT2-RAREcells_003.fcs		4993
>	Specimen_001_HO_WT2-RAREcells_003.fcs/All cells	26.6	1330
> >	Specimen_001_HO_WT2-RAREcells_003.fcs/All cells/Single Cells	83.3	1108
> > >	Specimen_001_HO_WT2-RAREcells_003.fcs/All cells/Single Cells/Monocytes	5.87	65		Monocytes	5.86643
> > > >	Specimen_001_HO_WT2-RAREcells_003.fcs/All cells/Single Cells/Monocytes/Monocytes_Ly6C-_F480+	7.69	5		Monocytes_Ly6C-_F480+	0.451264
> > > >	Specimen_001_HO_WT2-RAREcells_003.fcs/All cells/Single Cells/Monocytes/Monocytes_Ly6C_hi	4.62	3		Monocytes_Ly6Chi	0.270758
> > > >	Specimen_001_HO_WT2-RAREcells_003.fcs/All cells/Single Cells/Monocytes/Monocytes_Ly6C_hi_F480+	0	0		Monocytes_Ly6Chi_F480+	0
> > > >	Specimen_001_HO_WT2-RAREcells_003.fcs/All cells/Single Cells/Monocytes/Monocytes_Ly6C_hi_MHCII+	1.54	1		Monocytes_Ly6Chi_MHCII+	0.0902527
> > > >	Specimen_001_HO_WT2-RAREcells_003.fcs/All cells/Single Cells/Monocytes/Monocytes_Ly6C_int	46.2	30		Monocytes_Ly6Cint	2.70758
> > > >	Specimen_001_HO_WT2-RAREcells_003.fcs/All cells/Single Cells/Monocytes/Monocytes_Ly6C_low	29.2	19		Monocytes_Ly6Clow	1.7148
> > > >	Specimen_001_HO_WT2-RAREcells_003.fcs/All cells/Single Cells/Monocytes/Monocytes_Ly6C_low_MHCII+	21.5	14		Monocytes_Ly6Clow_MHCII+	1.26354
> > >	Specimen_001_HO_WT2-RAREcells_003.fcs/All cells/Single Cells/Neutrophils	0.09	1		Neutrophils	0.0902527
	Specimen_001_HO_WT3-minorcells_004.fcs		6614
>	Specimen_001_HO_WT3-minorcells_004.fcs/All cells	41.2	2723
> >	Specimen_001_HO_WT3-minorcells_004.fcs/All cells/Single Cells	91.7	2496
> > >	Specimen_001_HO_WT3-minorcells_004.fcs/All cells/Single Cells/Monocytes	12.1	301		Monocytes	12.0593
> > > >	Specimen_001_HO_WT3-minorcells_004.fcs/All cells/Single Cells/Monocytes/Monocytes_Ly6C-_F480+	6.98	21		Monocytes_Ly6C-_F480+	0.841346
> > > >	Specimen_001_HO_WT3-minorcells_004.fcs/All cells/Single Cells/Monocytes/Monocytes_Ly6C_hi	2.99	9		Monocytes_Ly6Chi	0.360577
> > > >	Specimen_001_HO_WT3-minorcells_004.fcs/All cells/Single Cells/Monocytes/Monocytes_Ly6C_hi_F480+	0	0		Monocytes_Ly6Chi_F480+	0
> > > >	Specimen_001_HO_WT3-minorcells_004.fcs/All cells/Single Cells/Monocytes/Monocytes_Ly6C_hi_MHCII+	1.33	4		Monocytes_Ly6Chi_MHCII+	0.160256
> > > >	Specimen_001_HO_WT3-minorcells_004.fcs/All cells/Single Cells/Monocytes/Monocytes_Ly6C_int	46.2	139		Monocytes_Ly6Cint	5.56891
> > > >	Specimen_001_HO_WT3-minorcells_004.fcs/All cells/Single Cells/Monocytes/Monocytes_Ly6C_low	38.5	116		Monocytes_Ly6Clow	4.64744
> > > >	Specimen_001_HO_WT3-minorcells_004.fcs/All cells/Single Cells/Monocytes/Monocytes_Ly6C_low_MHCII+	35.5	107		Monocytes_Ly6Clow_MHCII+	4.28686
> > >	Specimen_001_HO_WT3-minorcells_004.fcs/All cells/Single Cells/Neutrophils	0.4	10		Neutrophils	0.400641

## Sheet: Figure 3b
Figure 3b
HO site	Maceos	Neutrophils	Ly6Chi	Ly6Cint	Ly6Clow	F480+	MHCII	Ly6ChiF480+	Ly6CintF480+	Ly6Clow F480+	Ly6ChiMHCII+	Ly6CintMHCII+	Ly6ClowMHCII+
F1BLOCT3017_HO-unstained_001.fcs	0.0043	0	0	0.0041	0.00027	0.00081	0	0	0.00081	0	0	0	0
F1BLOCT3017_HO_Clod_276_008.fcs	0.18	0.351	0.0709	0.0787	0.0182	0.0787	0.0735	0.0115	0.0602	0.0038	0.0244	0.0317	0.0112
F1BLOCT3017_HO_Clod_277_009.fcs	0.275	0.147	0.085	0.144	0.0286	0.114	0.0963	0.0144	0.0887	0.0068	0.0352	0.0388	0.0134
F1BLOCT3017_HO_Clod_278_010.fcs	0.231	0.162	0.0658	0.119	0.0314	0.125	0.106	0.0122	0.0974	0.0109	0.0247	0.0537	0.0191
F1BLOCT3017_HO_Clod_279_011.fcs	0.221	0.309	0.0788	0.103	0.0244	0.107	0.0869	0.0136	0.0836	0.007	0.0248	0.0394	0.0146
F1BLOCT3017_HO_Clod_280_012.fcs	0.203	0.294	0.0699	0.0959	0.0213	0.0857	0.0791	0.0116	0.0653	0.005	0.028	0.0304	0.0118
F1BLOCT3017_HO_PBS_right_007.fcs	0.145	0.0163	0.0135	0.105	0.0169	0.0618	0.0875	0.0035	0.0533	0.0023	0.0058	0.062	0.0105
F1BLOCT3017_HO_PBS_291_002.fcs	0.308	0.197	0.0726	0.16	0.0483	0.181	0.177	0.0075	0.139	0.0237	0.0478	0.0837	0.0295
F1BLOCT3017_HO_PBS_292_003.fcs	0.294	0.291	0.0669	0.168	0.0344	0.14	0.126	0.0051	0.123	0.0069	0.0358	0.06	0.0189
F1BLOCT3017_HO_PBS_293_004.fcs	0.317	0.171	0.0667	0.184	0.0379	0.189	0.129	0.0082	0.158	0.014	0.0426	0.055	0.0197
F1BLOCT3017_HO_PBS_294_005.fcs	0.35	0.176	0.0808	0.192	0.0481	0.208	0.19	0.0057	0.165	0.0245	0.0513	0.0969	0.0267
F1BLOCT3017_HO_PBS_295_006.fcs	0.246	0.368	0.0589	0.138	0.0283	0.12	0.106	0.0036	0.102	0.0085	0.0324	0.0493	0.0147
F1BLOCT3017_HO_clod_Right_013.fcs	0.0813	0.0223	0.0191	0.0487	0.0076	0.0378	0.0271	0.0127	0.0226	0.00077	0.0022	0.0192	0.0036
Blood
	monocytes	F480+	F480+/Ly6C+	F480+/Ly6Cint	F480+Ly6C-	Ly6Chi	Ly6Cint	Ly6Clow					MHCII+	MHCII+/Ly6Chi	MHCII+/Ly6Cint	MHCII+/Ly^Clow	Neutrophils
PBS291	5.69024	1.87536	1.2336	0.34227	0.270964	2.95921	0.620365	1.8611	0.128351	0.064176	1.13377	0.534797	1.64005	0.299487	1.10525	0.171135	9.28408	7.38734	9.31261	0.691671	82.6084
PBS292	6.22698	1.65181	1.11111	0.231729	0.255496	3.95722	0.713012	1.33096	0.0831848	0.023767	0.118835	1.10517	0.695187	0.350564	0.106952	0.118835	11.2062	6.61913	11.2656	1.02198	81.0933
PBS293	7.51445	2.57344	1.75786	0.498852	0.253385	4.10959	0.966031	2.17753	0.126693	0.126693	1.19566	0.728482	1.93206	0.32465	1.16399	0.27714	13.4136	10.8322	13.4215	0.902684	74.8436
PBS294	7.72727	3.40035	2.63112	0.297203	0.393357	4.65035	1.14511	1.56469	0.104895	0.026224	0.437063	0.996503	1.3986	0.629371	0.410839	0.270979	14.8864	8.54021	15.0087	0.979021	75.472
Clod277	0.926641	0.370656	0.277992	0.002574	0.083655	0.70399	0.151866	0.033462	0.00643501	0	0.016731	0.010296	0.092664	0.024453	0.010296	0.036036	8.33333	1.0991	8.43115	0.256113	90.2136
Clod278	1.42081	0.442031	0.207334	0.00842	0.215753	0.923002	0.35152	0.0757767	0.0157868	0	0.044203	0.015787	0.207334	0.069462	0.015787	0.076829	11.0024	1.56816	11.076	0.22733	87.1285
Clod279	2.29355	0.642589	0.594807	0	0.039544	1.86186	0.240559	0.0741449	0.00164766	0	0.060964	0.011534	0.291636	0.095564	0.042839	0.093917	16.5162	2.47314	16.6595	0.387201	80.4801
Clod280	0.288651	0.111212	0.053107	0.00125	0.052482	0.162444	0.084971	0.0181188	0.00249914	0.000625	0.006873	0.008122	0.02874	0.008122	0.003749	0.010621	2.29046	0.358627	2.33357	0.143076	97.1647

## Sheet: Figure 3c
Figure 3c
Mouse tag#	Image Number	ROI	Image Layer	Total Flux [p/s]	Background subtracted
F0299	BL20171025145629	ROI 1	Overlay	398000	313300	394927			PBS
F0298	BL20171025145629	ROI 2	Overlay	95300	10600	92226.7			PBS
F0297	BL20171025145629	ROI 3	Overlay	63300	-21400	60226.7			PBS			PBS			IVCLO
F0296	BL20171025145629	ROI 4	Overlay	32600	-52100	-136800			PBS		Average	161440			51210
F0300	BL20171025145629	ROI 5	Overlay	218000	133300						STDEV
Background	BL20171025145629	ROI 6	Overlay	3500					PBS
Background	BL20171025145629	ROI 7	Overlay	2450					PBS			PBS	Clodronate	p
Background	BL20171025145629	ROI 8	Overlay	3270					PBS		Average (substracted background)	76740	38198.7	0.491262
											SEM	109799	13223.8
												1	0.497767
F0280	BL20171025153345	ROI 1	Overlay	122700	104617
F0279	BL20171025153345	ROI 2	Overlay	38300	20216.7				IV clodronate
F0276	BL20171025153345	ROI 3	Overlay	68900	50816.7				IV clodronate
F0278	BL20171025153345	ROI 4	Overlay	46430	28346.7				IV clodronate
F0277	BL20171025153345	ROI 5	Overlay	5080	-13003.3				IV clodronate
Background	BL20171025153345	ROI 6	Overlay	2740					IV clodronate
Background	BL20171025153345	ROI 7	Overlay	2820					IV clodronate
Background	BL20171025153345	ROI 8	Overlay	2690					IV clodronate

## Sheet: Figure 3d
Figure 3d
Group	Ear tag	Area				Mean	SD	ttest WT vs IV clo
WT	606	1613			WT	1729.2	141.034	9.23012e-06
WT	605	1848			IV Clo	858.75	63.0469
WT	608	1762
WT	604	1870
WT	607	1553
IV Clo	578	804
IV Clo	577	825
IV Clo	579	947
IV Clo	576	859

## Sheet: Figure 3f
Figure 3f
	Raw data
	Mouse	S1 1250	S1 800	S1 Tot Vol	S2 1250	S2 800	S2Tot Vol	S3 1250	S3 800	S3 Tot Vol	S4 1250	S4 800	S4 Tot Vol	1250 TMC	1250 TMD	800 TMC	800 TMD
CLO	51	0	0	0	0	0	0	0	0	0	1.819	2.2476	2.958	1.3153	723.126	1.4512	645.658
CLO	52	0	0	0	0	0	0	0	0	0	3.0933	3.9505	4.4372	2.0727	670.072	2.3485	594.473
CLO	54	0	0	0	0	0	0	0	0	0	2.8897	3.4055	3.7771	2.3762	822.296	2.5417	746.358
CLO	55	0	0	0	0	0	0	0	0	0	2.295	2.718	3.0468	2.2617	985.478	2.3932	880.51
CLO	56	0.0027	0.008	0.0162	0	0	0	0	0	0	7.0179	8.4215	8.8153	4.8252	687.557	5.2872	627.822
CLO	59	0.0076	0.0129	0.0278	0	0	0	0	0	0	2.7306	3.3349	3.748	2.14	783.709	2.3338	699.793
PBS	61	0.6438	1.0031	1.2289	0	0	0	0.6438	1.0031	1.2289	4.2824	4.8847	5.2855	3.6469	851.601	3.8429	786.714
PBS	62	0.0673	0.1273	0.2224	0	0	0	0.5831	0.7721	0.973	8.6449	10.75	12.9866	6.3753	737.46	7.0505	655.863
PBS	63	0.0036	0.0335	0.2788	0	0	0	0.0756	0.1485	0.2698	1.8209	2.6928	4.0089	1.2108	664.923	1.4872	552.285
PBS	64	0	0	0	0	0	0	0	0	0	2.8277	3.615	5.3329	2.1315	753.777	2.3783	657.891
PBS	65	0	0	0	0	0	0	0.0686	0.12	0.2062	3.4277	5.4841	8.4195	2.1	612.654	2.7527	501.937
PBS	68	0	0	0	0	0	0	0	0	0	5.3147	7.5367	12.0816	3.4178	643.096	4.121	546.792

## Sheet: Supplemental Figure 3
Supplemental Figure 3
TGFbeta luminex		TGF-b1		TGF-b3		TGF-b2
Homogenate	Total protein ug/ml	pg/ml	pg/ug total protein	pg/ml	pg/ug total protein	pg/ml	pg/ug total protein
5797 Ctrl HO	2465.66	42.33	0.0171678	2.84	0.00115182	21.26	0.00862244
5613 Ctrl HO	1262.15	127.29	0.100852	8.03	0.00636217	59.69	0.0472924
5614 Ctrl HO	1442.79	82.58	0.0572362	5.33	0.00369423	32.44	0.0224842
5616 Ctrl HO	1333.92	42.71	0.0320185	2.84	0.00212907	24.33	0.0182395
5617 Ctrl HO	4113.06	23.52	0.00571837			13.77	0.00334787
5618 idtr D7 HO	791.54	175.91	0.222238	58.53	0.0739445	178.83	0.225927
5619 IDTR D7 HO	299.005	134.37	0.449391	32.1	0.107356	82.33	0.275347
5794 IDTR D7 HO	736.842	126.02	0.171027	35.36	0.0479886	132.47	0.179781
5798 IDTR D7 HO	704.346	128.56	0.182524	44.21	0.0627675	151.56	0.215178
5615 IDTR D7 HO	190.806	114.65	0.600872	30.12	0.157857	85.13	0.44616
Plasma
5795 idtr PLASMA	34980.7	405	0.0115778			31.57	0.000902498
5796 idtr PLASMA	31601	319.15	0.0100994			29.11	0.000921173
5610 idtr PLASMA	35974.7	258.02	0.00717226	2.84	7.89443e-05	23.91	0.000664633
5611 idtr PLASMA	29811.8	324.41	0.0108819			25.26	0.000847316
5612 idtr PLASMA	34185.5	300.77	0.00879818			29.31	0.000857381
5797 Ctrl PLASMA	33390.3	145.94	0.00437074			20.5	0.000613951
5613 Ctrl PLASMA	32595	311.26	0.0095493			26.08	0.000800122
5614 Ctrl PLASMA	33191.5
5616 Ctrl PLASMA	37366.4	290.26	0.00776795			23.7	0.00063426
5617 Ctrl PLASMA	36968.8	232.87	0.0062991			18.29	0.000494742
Cyto/Chemokine luminex
Homogenate
		G-CSF		GM-CSF		IL-1b		IL-6		LIF		KC		MCP-1		MIP-1a		MIP-1b
	Total protein	pg/ml		pg/ml		pg/ml		pg/ml		pg/ml		pg/ml		pg/ml		pg/ml		pg/ml
5795 idtr D3 HO	3063.24	695.66	0.2271	34.12	0.0111385	35.96	0.0117392	766.53	0.250235	58.93	0.0192378	782.35	0.2554	217.27	0.0709283	N/A	#VALUE!	152.29
5796 idtr D3HO	2843.43	356.33	0.125317	32.27	0.011349	31.18	0.0109656	574.64	0.202094	50.64	0.0178095	449.28	0.158007	250.71	0.0881718	308.49	0.108492	121.36
5610 idtr D3 HO	2385.91	495.28	0.207585	31.33	0.0131312	19.54	0.00818973	674.16	0.282558	70	0.0293389	1208	0.506305	172.1	0.0721317	316.9	0.132821	142.04
5611 idtr D3 HO	4011.58	1001	0.249527	49.38	0.0123094	26.63	0.00663828	1107	0.275951	118.01	0.0294173	1811	0.451443	227.71	0.0567631	362.59	0.0903857	261.54
5612 idtr D3 HO	1739.81	408.24	0.234647	24.47	0.0140648	25.86	0.0148637	674	0.387399	43.19	0.0248246	272.07	0.156379	184.62	0.106115	274.63	0.157851	97.96
5797 Ctrl D3 HO	2465.66	603.01	0.244564	29.42	0.0119319	21.15	0.00857783	790.44	0.32058	57.06	0.0231419	792.81	0.321541	146.12	0.0592621	223.04	0.0904586	97.09
5613 Ctrl D3 HO	1262.15	123.18	0.0975955		#VALUE!	17.91	0.0141901	340.26	0.269588	23.14	0.0183338	194.46	0.154071	235.83	0.186848	97.01	0.076861	31.58
5614 Ctrl D3 HO	1442.79	195.13	0.135245	20.31	0.0140769	18.73	0.0129818	310.7	0.215346	31.21	0.0216317	181.2	0.12559	143.31	0.0993282	185.68	0.128695	52.04
5616 Ctrl D3 HO	1333.92	134.3	0.100681		#VALUE!	15.43	0.0115674	216.56	0.162349	12.59	0.00943837	184.66	0.138434	96.81	0.0725758	185.35	0.138952	50.2
5617 Ctrl D3 HO	4113.06	227.61	0.0553383	28.45	0.00691699	17.91	0.00435442	378.6	0.0920482	39.26	0.0095452	668.15	0.162446	198.52	0.0482657	149.1	0.0362504	57
plasma
5795 idtr D3 PLASMA	34980.7	184.85	0.00528434		#VALUE!	7.7	0.000220121	109.26	0.00312344	<2.81↓	#VALUE!	320.11	0.00915104	60.76	0.00173696	24.83	0.00070982	<5.17↓
5796 idtr D3PLASMA	31601	323.04	0.0102225		#VALUE!	<2.90↓	#VALUE!	349.65	0.0110645	<2.81↓	#VALUE!	122.93	0.00389006	11.1	0.000351254	46.5	0.00147147	15.27
5610 idtr D3 PLASMA	35974.7	185.09	0.005145	24.47	0.0006802	<2.90↓	#VALUE!	148.47	0.00412706	<2.81↓	#VALUE!	69.18	0.00192302	11.1	0.00030855	24.83	0.000690207	13.36
5611 idtr D3 PLASMA	29811.8	125.67	0.00421545		#VALUE!	4.2	0.000140884	196.16	0.00657995	<2.81↓	#VALUE!	463.51	0.0155479	17.33	0.000581314	46.5	0.00155979	<5.17↓
5612 idtr D3 PLASMA	34185.5	286.78	0.00838894	37.72	0.00110339	<2.90↓	#VALUE!	36.93	0.00108028	<2.81↓	#VALUE!	32.65	0.000955084	17.33	0.00050694	67.05	0.00196136	19.85
5797 Ctrl D3 PLASMA	33390.3	357.2	0.0106977		#VALUE!	348.89	0.0104489	242.11	0.00725092	<2.81↓	#VALUE!	258.7	0.00774777	255.63	0.00765582	36.57	0.00109523	6.33
5613 Ctrl D3 PLASMA	32595	564.6	0.0173217	22.41	0.000687528	3.35	0.000102776	108.25	0.00332106	<2.81↓	#VALUE!	333.35	0.010227	440.85	0.0135251	38.08	0.00116828	11.22
5614 Ctrl D3 PLASMA	33191.5	1207	0.0363648	62.65	0.00188753	684.34	0.020618	1286	0.0387449	<2.81↓	#VALUE!	276.08	0.0083178	561.46	0.0169158	76.48	0.00230421	27.04
5616 Ctrl D3 PLASMA	37366.4	372.01	0.00995574		#VALUE!	3.35	8.96528e-05	78.69	0.0021059	<2.81↓	#VALUE!	209.17	0.00559782	15.28	0.000408924	35.03	0.000937474	<5.17↓
5617 Ctrl D3 PLASMA	36968.8	785.56	0.0212493		#VALUE!	<2.90↓	#VALUE!	137.09	0.00370827	<2.81↓	#VALUE!	56.09	0.00151723	19.33	0.000522874	41.01	0.00110932	<5.17↓

## Sheet: Supplemental Figure 4
Supplemental Figure 2
Mouse Number	Fibula Length	Cortical Thickness
LC
358	17.7176	0.36547
357	16.6342	0.385598
360	17.6467	0.385534
359	17.2717	0.440515
356	17.4705	0.423375
avg	17.3482	0.400098
sd	0.434793	0.0308091
LysM-Tgfb weights
1447	16.7019	0.395346
1441	16.9746	0.343223
1442	16.5063	0.312574
1448	17.411	0.319891
1440	17.5528	0.438504
avg	17.0293	0.361908
sd	0.448178	0.0536969

[truncated: 14 more sheets: Supplemental Figure 5, Figure 6b, Supplemental Figure 6, Figure 7a, Figure 7b, Figure 7c, Figure 7d, Supplemental Figure 7, Figure 8b, Figure 8c, Figure 8d, Figure 8f, Figure 9a, Figure 10e]
